# Supplementary material for: Acute kidney injury caused by traditional Chinese medicinal scorpion: Case report
Source: Medicine (Baltimore). 2026 Mar 20;105(12):e48157. doi: 10.1097/MD.0000000000048157 (PMC13008159; doi:10.1097/MD.0000000000048157)
Supplement: Supplementary file 2 [file medi-105-e48157-s002.xls]

## Sheet: Supplemental Content 2
Date	2024-12-13	2024-12-14	2024-12-15	2024-12-16	2024-12-17	2024-12-18	2024-12-19	2024-12-20	2024-12-21	2024-12-22	2024-12-23	2024-12-24	2024-12-25
Total Intake(ml)	1850	2850	3850	3510	3400	2500	3540	4100	3180	3940	2980	3050	3090
Total Output(ml)	300	1600	2500	2100	3000	3900	3000	3800	3000	3700	3000	3100	3500

## Sheet: Supplemental content 3
Medication	Dosage	Administration	Date
Sodium Bicarbonate Injection (250ml) (Bag)	200ml	ivdrip Qd	12.13-12.19
Sodium Bicarbonate Ringer's Injection (250ml) (Bag)	500ml	ivdrip Qd	12.13-12.21
0.9% Sodium Chloride Injection (250ml) (Bag)	250ml	ivdrip Qd	12.13
Vitamin C Injection (5ml: 0.5g)	2g
Vitamin B6 Injection (1ml: 50mg)	200mg
0.9% Sodium Chloride Injection (250ml) (Bag)	250ml	ivdrip Qd	12.13-12.26
Vitamin B6 Injection (1ml: 50mg)	200mg
Vitamin C Injection (5ml: 0.5g)	2g
Dextrose 50% Solution for Injection (20ml)	40ml
0.9% Sodium Chloride Injection (250ml) (Bag)	250ml	ivdrip Qd	12.14
Vitamin C Injection (5ml: 0.5g)	2g
Vitamin B6 Injection (1ml: 50mg)	200mg
Potassium Chloride Injection (10ml: 1g)	0.5g
0.9% Sodium Chloride Injection (250ml) (Bag)	250ml	ivdrip Qd	12.14-12.16
Vitamin C Injection (5ml: 0.5g)	2g
Vitamin B6 Injection (1ml: 50mg)	200mg
Potassium Chloride Injection (10ml: 1g)	0.75g
0.9% Sodium Chloride Injection (250ml) (Bag)	100ml	30ml/h ivp Qd	12.14-12.26
Furosemide Injection (2ml: 20mg)	40mg
0.9% Sodium Chloride Injection (250ml) (Bag)	100ml	ivdrip Qd	12.14-12.26
Pantoprazole Sodium for Injection (Wuxi) (40mg) (National Supplementary List)	40mg
Live Combined Bifidobacterium and Lactobacillus Tablet 0.5g	0.5g	po Qd	12.15-12.26
Live Combined Bacillus Subtilis and Enterococcus Faecium Enteric-coated Capsules 250mg	250mg
0.9% Sodium Chloride Injection (250ml) (Bag)	250ml	ivdrip Qd	12.17-12.26
Vitamin C Injection (5ml: 0.5g)	1g
Vitamin B6 Injection (1ml: 50mg)	100mg
Potassium Chloride Injection (10ml: 1g)	0.75g
Loperamide Hydrochloride Capsules 2mg	2mg	po Qd	12.17-12.26

## Sheet: Legends
Supplemental Digital Content.2. Total Intake and Output.
Supplemental Digital Content.3. Medication data.
